# Supplementary material for: Trigeminal Neuralgia Is a Dementia Risk Factor: A Retrospective Cohort Study
Source: Int J Environ Res Public Health. 2022 May 17;19(10):6073. doi: 10.3390/ijerph19106073 (PMC9142042; doi:10.3390/ijerph19106073)
Supplement: Supplementary file 1 [file ijerph-19-06073-s001.zip]

Archive with 1 entries (1 files):
- ijerph-1685089-supplementary.pdf
